# Supplementary material for: Behavioral screening of sleep‐promoting effects of human intestinal and food‐associated bacteria on Drosophila melanogaster
Source: Genes Cells. 2023 Mar 28;28(6):433–46. doi: 10.1111/gtc.13025 (PMC11447928; doi:10.1111/gtc.13025)
Supplement: Supplementary file 4 — Table S1. Genes whose expression levels were upregulated or downregulated in flies treated with LP2227. Table S2. List of bacterial strains used in the study. [file GTC-28-433-s003.xlsx]

## Sheet: Table S1
	Upregulated									Downregulated
	Gene			mRNA expression levels (relative to the control group)		p-value with Bonferroni correctiokn				Gene			mRNA expression levels (relative to the control group)		p-value with Bonferroni correctiokn
	name	FLYBASE no.		LP2227	BA003	LP2227	BA003			name	FLYBASE no.		LP2227	BA003	LP2227	BA003
	G protein beta-subunit 13F	FBgn0001105		2.34074	1.12779	8.99673e-07	1			almondex	FBgn0000077		-4.29548	-1.08144	5.6267e-14	1
	heat shock 70-kDa protein cognate 3	FBgn0001218		2.07093	1.03829	7.16613e-05	1			abnormal spindle	FBgn0000140		-9.45727	-1.32307	0.0235963	1
	proliferating cell nuclear antigen	FBgn0005655		4.29386	3.01119	0.0102964	0.244765			easter	FBgn0000533		-2.21302	-1.0507	4.62367e-05	1
	Odorant-binding protein 56a	FBgn0034468		3.0296	1.73796	1.69328e-07	0.164702			heat shock protein 22	FBgn0001223		-19.0001	1.07813	3.25432e-39	1
	SCP-containing protein C	FBgn0037879		2.58901	1.95142	0.0312821	0.490675			drosocin	FBgn0010388		-3.44486	1.04371	1.76603e-06	1
	snoRNA:Psi28S-1175c	FBgn0083003		9.01268	5.83565	0.0366094	0.364088			metchnikowin	FBgn0014865		-2.45601	1.16964	0.00326425	1
	lemming B	FBgn0085470		7.62309	1.00051	3.14427e-29	1			dissatisfaction	FBgn0015381		-2.72578	-2.46758	0.0300071	0.0583991
	modigliani	FBgn0261019		121.166	-1.05363	9.70853e-25	1			obstructor-B	FBgn0027600		-2.98188	-1.39556	0.0271191	1
	pre-mod(mdg4)-J	FBgn0266176		11.3689	7.61364	0.00362437	0.0812287			turandot A	FBgn0028396		-3.95383	-1.0483	1.08194e-17	1
	antisense RNA:CR45928	FBgn0267590		10.4264	-1.05687	0.00958343	1			NADH dehydrogenase (ubiquinone) MNLL subunit	FBgn0029971		-5.44257	-1.00732	2.3498e-25	1
	Insulin-like receptor	FBgn0283499		2.32935	1.01243	2.03007e-06	1			turandot M	FBgn0031701		-5.05276	1.71848	1.64182e-17	0.0338461
	uncharacterized protein	FBgn0030797		5.4386	1.29209	0.000727452	1			immune induced molecule 23	FBgn0034328		-2.23182	-1.97754	0.000402127	0.00655802
	uncharacterized protein	FBgn0033693		12.7199	-23.6047	6.51699e-27	0.000281952			ammonium transporter	FBgn0038309		-6.06447	-2.04637	0.00625189	0.81417
	uncharacterized protein	FBgn0036856		9.51261	-1.66853	7.68453e-28	1			eukaryotic translation initiation factor 4E6	FBgn0039622		-2.70023	1.47128	0.0490592	1
	uncharacterized protein	FBgn0038160		3.10068	1.69556	9.61697e-11	0.0583991			diedel	FBgn0039666		-6.18407	2.01164	0.000284411	0.180656
	uncharacterized protein	FBgn0085194		2.59178	1.89419	4.38998e-05	0.0553078			prolyl-4-hydroxylase-alpha NE1	FBgn0039780		-4.07105	-3.15637	0.0360681	0.143321
	uncharacterized protein	FBgn0260238		14.2809	2.28757	1.46995e-16	1			carbonic anhydrase 5	FBgn0040629		-2.49362	1.51386	0.000751271	0.519516
	uncharacterized protein	FBgn0260760		2.35754	1.79992	0.00695712	0.322503			turandot X	FBgn0044810		-2.51222	1.3347	2.56404e-06	1
	uncharacterized protein	FBgn0262102		3.39666	-1.80329	0.0375585	1			turandot C	FBgn0044812		-7.59856	1.01049	1.48335e-33	1
	uncharacterized protein	FBgn0266490		7.67494	-1.26378	1.95618e-34	1			SWIM domain containing Srs2 interacting protein 1	FBgn0085343		-31.1794	-3.07101	2.40846e-06	0.137154
	uncharacterized protein	FBgn0266540		2.04645	-2.58486	0.0486026	0.0321473			lemming A	FBgn0250903		-3.67058	1.15797	1.42257e-12	1
	uncharacterized protein	FBgn0284223		2.03052	-1.4115	0.00246684	1			uncharacterized protein	FBgn0031673		-2.11821	-1.79473	8.20422e-05	0.00883775
	long non-coding RNA on the X 1	FBgn0019661		6.56702	1.26003	1.71692e-23	1			uncharacterized protein	FBgn0036481		-2.02792	-1.13234	0.0210744	1
	long non-coding RNA:CR43334	FBgn0286827		4.84172	2.8141	1.69618e-05	0.113782			uncharacterized protein	FBgn0039479		-3.53281	1.06067	0.00183917	1
	28S ribosomal RNA	FBgn0267504		25.1397	-1.70648	1.95406e-81	0.0219972			uncharacterized protein	FBgn0039945		-2.42732	1.35166	7.03866e-07	0.853616
	28S ribosomal RNA pseudogene	FBgn0267508		2.00578	-1.49721	0.00165544	0.525641			uncharacterized protein	FBgn0050054		-3.89959	1.04369	1.35714e-16	1
	.	FBgn0013672		3.24068	1.942	1.53109e-12	0.00132203			uncharacterized protein	FBgn0050274		-5.88949	1.33468	0.00224006	1
										uncharacterized protein	FBgn0051274		-16.0362	1.0813	2.98323e-05	1
										uncharacterized protein	FBgn0053964		-10.0876	1.24827	1.00252e-22	1
										uncharacterized protein	FBgn0061360		-4.54549	-1.02215	1.64182e-17	1
										uncharacterized protein	FBgn0259709		-2.75161	-1.43429	0.000394895	1
										uncharacterized protein	FBgn0259720		-9.92561	1.13948	4.47891e-29	1
										uncharacterized protein	FBgn0260222		-22.3027	-1.65184	0.000408561	1
										uncharacterized protein	FBgn0262881		-4.56265	1.98456	0.00958343	0.231788
										uncharacterized protein	FBgn0266488		-21.5404	2.2276	5.83343e-19	0.000884715
										long non-coding RNA:CR33987	FBgn0053987		-5.07433	-1.31345	0.0156434	1
										long non-coding RNA:CR44133	FBgn0264982		-2.37231	-1.03707	4.34633e-06	1
										long non-coding RNA:CR45204	FBgn0266731		-4.46593	-1.56349	4.55737e-11	0.398483
										long non-coding RNA:CR45215	FBgn0266742		-5.09026	-2.73506	0.0419219	0.465405
										pre-ribosomal RNA	FBgn0267507		-153.535	-1.71535	6.96206e-152	0.0165811

## Sheet: Table S2
	Species name	Medium	Temperature	Oxygenated	16S rRNA
				environment	accession number
	Bifidobacterium adolescentis	GAM+G*1	37℃	anaerobic	LC071806
	Bifidobacterium bifidum	GAM+G	37℃	anaerobic	LC071804
	Bifidobacterium breve	GAM+G	37℃	anaerobic	LC071793
	Bifidobacterium faecale	GAM+G	37℃	anaerobic	KF990498
	Bifidobacterium longum subsp. longum	GAM+G	37℃	anaerobic	LC071818
	Bifidobacterium longum subsp.infantis	GAM+G	37℃	anaerobic	D86184
	Bifidobacterium pseudocatenulatum	GAM+G	37℃	anaerobic	LC071796
	Bifidobacterium pseudolongum subsp. globosum	GAM+G	37℃	anaerobic	LC071834
	Bifidobacterium thermophilum	GAM+G	37℃	anaerobic	LC071798
	Lacticaseibacillus paracasei subsp. tolerans	MRS*2	37℃	aerobic	LC065035
	Lacticaseibacillus rhamnosus	MRS	37℃	aerobic	LC145553
	Lactiplantibacillus plantarum	MRS	37℃	aerobic	LC064896
	Lactobacillus acidophilus	MRS	37℃	aerobic	LC064893
	Lactobacillus amylovorus	MRS	37℃	aerobic	LC064891
	Lactobacillus crispatus	MRS	37℃	aerobic	LC065039
	Lactobacillus delbrueckii subsp. bulgaricus	MRS	37℃	aerobic	LC063162
	Lactobacillus gasseri	MRS	37℃	aerobic	LC064892
	Lactobacillus helveticus	MRS	37℃	aerobic	LC062899
	Lactobacillus johnsonii	MRS	37℃	aerobic	LC071811
	Latilactobacillus sakei	MRS	37℃	aerobic	LC064899
	Lentilactobacillus kefiri	MRS	37℃	aerobic	LC145557
	Lentilactobacillus parabuchneri	MRS	37℃	aerobic	LC383822
	Levilactobacillus brevis	MRS	37℃	aerobic	LC062897
	Ligilactobacillus acidipiscis	MRS	37℃	aerobic	LC145575
	Ligilactobacillus salivarius subsp.salicinius	MRS	37℃	aerobic	LC071821
	Limosilactobacillus fermentum	MRS	37℃	aerobic	LC065036
	Limosilactobacillus mucosae	MRS	37℃	aerobic	AF126738
	Limosilactobacillus oris	MRS	37℃	aerobic	LC097079
	Limosilactobacillus reuteri	MRS	37℃	aerobic	LC145550
	Limosilactobacillus vaginalis	MRS	37℃	aerobic	LC096217
	Lactococcus lactis subsp.lactis	M17*3	30℃	aerobic	AB100803
	Lactococcus raffinolactis	M17	30℃	aerobic	LC071827
	Streptococcus mitis	MRS	37℃	aerobic	AF003929
	Streptococcus parauberis	GAM+G	30℃	aerobic	NR_043001
	Streptococcus salivarius	MRS	37℃	aerobic	LC071828
	Streptococcus thermophilus	M17+G*4	37℃	aerobic	AY188354
	Weissella cibaria	MRS	37℃	aerobic	LC096236
	Weissella confusa	MRS	37℃	aerobic	LC063164
	Weissella paramesenteroides	MRS	30℃	aerobic	LC096224
	*1 GAM+G: Gifu Anaerobic Medium broth (NISSUI PHARMACEUTICAL CO.,LTD., Japan) + 1% Glucose
	*2 MRS: Man, Rogosa, and Sharpe broth (BD Biosciences, CA, USA)
	*3 M17: M17 Broth (BD Biosciences, CA, USA)
	*4 M17+G: M17 Broth (BD Biosciences, CA, USA) + 1% Glucose
